# Supplementary material for: The Spectral Compositions of Light Changes Physiological Response of Chinese Cabbage to Elevated Ozone Concentration
Source: Int J Mol Sci. 2022 Mar 9;23(6):2941. doi: 10.3390/ijms23062941 (PMC8955156; doi:10.3390/ijms23062941)
Supplement: Supplementary file 1 [file ijms-23-02941-s001.zip]

Archive with 1 entries (1 files):
- ijms-1624421-SI.pdf
